# Supplementary material for: LAT1-Targeted Alpha Therapy Using 211At-AAMT for Bone and Soft Tissue Sarcomas
Source: Int J Mol Sci. 2025 Sep 4;26(17):8599. doi: 10.3390/ijms26178599 (PMC12428879; doi:10.3390/ijms26178599)
Supplement: Supplementary file 1 [file ijms-26-08599-s001.zip]

Archive with 14 entries (14 files):
- Supplementary Figure S1.tiff
- __MACOSX/._Supplementary Figure S1.tiff
- Supplementary Figure S2.tiff
- __MACOSX/._Supplementary Figure S2.tiff
- Supplementary Figure S3.tiff
- __MACOSX/._Supplementary Figure S3.tiff
- Supplementary Figure S4.tiff
- __MACOSX/._Supplementary Figure S4.tiff
- Supplementary Figure S5.tiff
- __MACOSX/._Supplementary Figure S5.tiff
- Supplementary Table S1.tiff
- __MACOSX/._Supplementary Table S1.tiff
- Supplementary Table S2.tiff
- __MACOSX/._Supplementary Table S2.tiff
